# Supplementary material for: Effects of group communication norms on daily steps in a team-based financial incentive mobile phone intervention in Shanghai, China
Source: Int J Behav Nutr Phys Act. 2025 Jan 18;22:9. doi: 10.1186/s12966-025-01707-w (PMC11748593; doi:10.1186/s12966-025-01707-w)
Supplement: Supplementary file 1 — Supplementary Material 1. [file 12966_2025_1707_MOESM1_ESM.xlsx]

## Sheet: Sheet1
公司名称	0	1	2	3	4	5	6	7	8	9	10	11	12	13	anova_p_value	trend_p_value
昌硕科技(上海)有限公司	8477.40±4272.90	11864.55±4501.90	12099.90±4659.08	12030.37±4213.78	11094.54±3770.27	10076.31±3825.63	10710.88±3987.28	10792.84±3942.04	11083.47±4013.07	11088.35±4086.05	11066.89±4297.07	11069.29±4106.99	10714.86±4313.35	10545.22±4300.19	< 0.001	0.727
高桥社区卫生服务中心	6436.38±2643.85	7189.61±2819.41	7013.55±2709.56	6851.96±2755.08	7685.78±2816.39	6612.50±2620.00	6595.39±2801.28	6955.61±2429.29	6808.64±2735.03	7698.44±3380.47	7651.52±3845.80	6458.52±2692.86	6550.95±2679.60	6543.12±2777.55	0.118	0.734
航头鹤沙社区服务服务中心	6467.47±3142.67	6465.79±3597.16	6616.07±3835.18	6633.03±3786.42	7225.14±4111.13	6720.78±2744.89	6406.74±2966.91	6370.00±2795.47	6251.84±2609.15	6021.94±2538.11	5876.91±1950.26	5702.91±2553.55	5935.67±2238.38	5663.88±2769.65	0.418	0.004
赫比（上海）家用电器产品有限公司	11871.51±4679.55	12458.69±4396.65	12157.14±3613.12	12884.01±4362.31	13275.06±4649.03	10150.92±3765.38	13316.34±4012.14	12999.52±3977.51	13067.85±3862.13	12813.80±3949.91	10873.88±3405.55	12622.82±3777.25	12587.30±4363.19	12409.78±3827.85	< 0.001	0.678
沪东社区卫生服务中心	8244.41±4556.29	11186.43±3498.57	11719.85±3384.60	11851.09±3463.17	11653.27±3534.23	11222.28±4477.31	11244.97±3880.95	11492.29±3519.14	11283.90±3657.86	11309.84±3648.86	10999.22±3862.38	11333.03±3967.60	10894.31±3900.52	10863.70±4309.99	< 0.001	0.141
沪东中华造船（集团）有限公司	8646.72±3232.47	9813.07±3417.64	9226.72±3605.08	9345.44±2948.16	10279.32±3505.09	8512.36±2729.19	8424.55±3322.38	8245.66±3142.57	8545.50±3445.21	8306.27±3181.50	9106.07±3672.69	8404.57±2894.20	8330.69±2439.44	8348.75±2679.29	0.646	0.064
金桥社区卫生服务中心	7337.41±2845.68	11249.49±2329.47	11980.38±2228.59	11818.64±1905.08	12147.40±2124.43	11848.21±2838.96	12041.27±2019.26	11883.43±2295.94	12033.09±2260.61	11848.03±2158.63	11965.61±2464.99	11620.58±2495.68	11971.38±2552.50	11537.18±2831.40	< 0.001	< 0.001
金杨社区卫生服务中心	7783.39±3943.48	10069.35±3805.63	10186.55±3978.19	9747.23±4249.99	9664.19±4220.89	8937.29±4102.19	8709.60±3982.99	8759.71±4050.46	9120.32±3916.92	9088.64±4297.69	9037.44±4173.72	8873.91±4045.81	8456.62±4142.91	8111.94±4136.89	< 0.001	0.004
进才中学北校	7923.04±3287.71	7361.88±3510.43	7391.44±3215.60	7145.20±3030.86	8379.92±3199.32	7894.77±3005.30	7513.08±3371.33	8441.32±3311.06	8085.58±3271.60	8595.09±3462.77	8706.55±3432.48	8445.08±3676.75	8030.67±3571.77	7400.27±3874.82	0.003	0.018
立邦涂料公司	10618.62±4766.71	11554.87±4955.45	11693.33±4777.47	11815.37±4847.97	11909.30±4694.43	10949.87±4059.91	11759.90±3982.58	12057.80±3961.11	11684.86±3788.05	12149.05±4035.98	11725.40±3953.78	11075.51±3882.31	11196.96±3870.64	10761.11±3764.44	0.754	0.858
凌桥社区卫生服务中心	7430.29±2158.84	7679.74±4572.83	8385.18±2784.85	6403.30±1353.45	7131.75±2823.05	6660.56±2448.94	6426.04±1897.97	6654.68±3097.44	6304.72±2765.40	6123.26±2958.51	6902.58±3349.09	5420.29±2057.19	5780.38±2162.05	5407.39±1936.89	0.156	< 0.001
凌桥小学	7823.97±4343.77	10190.46±3666.70	10622.96±4174.36	11097.04±4165.80	11402.48±4633.88	10770.29±4374.00	11198.88±4989.44	10868.09±4517.64	11291.08±4468.10	11410.02±4581.57	11424.23±4499.68	9953.35±3551.30	10873.82±3771.96	9876.12±4089.91	0.007	0.091
陆行中学北校	8257.27±4349.36	7249.74±4250.25	7644.19±4132.94	8145.90±4827.79	8572.71±4522.29	8322.32±3185.60	8617.04±3067.07	8122.94±3631.98	7773.54±3874.44	7883.72±3854.69	8699.21±3955.82	8342.70±3604.36	8261.70±3634.51	7472.37±3247.59	0.979	0.770
南发集团	5402.82±2807.59	12418.48±1736.06	12546.79±2051.80	12574.90±1926.04	12785.29±2586.37	13067.64±1768.37	12706.97±2018.30	12445.15±1601.10	12402.80±1822.94	12466.49±1562.56	12510.29±2070.98	12389.69±1596.77	12535.29±1871.23	12360.03±1991.43	< 0.001	< 0.001
浦东疾控	7685.78±3254.05	11682.52±2788.09	11897.39±2672.60	11753.45±2619.79	11960.33±2724.06	11781.14±2866.84	11862.37±2740.74	11981.71±2676.90	11842.74±2698.78	11790.91±2862.02	11710.10±2922.08	11597.83±2939.39	11404.88±3003.62	10990.86±2970.96	< 0.001	< 0.001
上钢社区卫生服务中心	6732.03±3074.82	7451.65±3402.68	7775.35±3207.30	6990.94±3274.55	7582.88±3611.95	7131.93±3250.15	6963.11±3313.72	7200.28±3427.79	7405.10±3388.72	7402.29±3424.22	7333.84±3208.37	7210.41±3296.09	7122.42±3205.58	6919.21±3115.77	0.743	0.668
上海德新旅游用品有限公司	5332.80±2732.17	6167.55±3563.56	6661.40±3850.22	6172.09±4039.42	6043.21±3913.63	7264.47±4314.55	5870.05±3269.78	6333.52±3494.50	6136.63±3293.38	6259.42±3397.04	6693.84±3966.94	6543.72±3976.15	7412.70±4271.61	7858.34±4547.98	0.698	0.038
上海蝶翠诗商业有限公司	6761.66±2729.79	11054.45±2435.23	11578.29±2402.50	11551.13±2239.37	11406.31±2474.70	11786.95±2624.52	11358.81±2836.11	11422.51±2850.45	11412.92±2719.94	11575.45±3132.81	11565.96±2852.45	11297.25±3068.70	11266.61±2731.77	11259.26±3028.89	< 0.001	< 0.001
上海海滨污水处理有限公司	8499.42±5345.69	12022.80±4470.93	11871.45±4322.58	10881.39±3546.48	11538.77±3425.32	10222.40±3895.57	10650.41±4123.57	10317.72±4339.00	10712.24±3695.05	10061.68±3810.19	9921.89±3767.53	10424.54±4375.67	10297.13±4233.51	9647.90±3568.64	0.253	0.247
上海海尼药业有限公司	9514.25±2906.44	11523.96±3039.57	11476.18±2905.95	11515.26±3141.23	11940.37±3201.84	10024.21±3451.41	11225.36±2996.81	11440.45±2962.12	11337.01±2988.44	11254.69±3032.06	11132.85±3163.83	11141.36±2914.96	10560.46±2786.25	10378.68±2800.66	< 0.001	0.685
上海吉列有限公司	9024.02±3730.94	10405.03±4171.40	10483.02±3786.91	10483.73±4340.88	10521.37±4143.37	9660.81±4040.17	9931.25±4044.18	10632.62±4174.36	10186.71±3926.01	10354.97±3968.59	10319.77±3637.10	10111.46±3920.07	9797.99±3659.96	9698.77±3846.95	0.082	0.959
上海佳友美仑国际酒店	7784.30±4082.87	6925.49±2950.65	7132.50±3662.22	7542.53±3958.52	8084.06±3902.32	7783.31±3000.85	6115.36±2790.34	7889.07±3205.34	7818.69±2994.44	7858.70±3183.88	7595.75±2944.03	7286.98±3740.46	6311.85±3026.37	5970.93±2605.60	0.783	0.298
上海久阳滨江酒店有限公司	10074.25±3413.36	10491.73±3152.50	9765.11±3044.14	10096.80±2878.27	10425.11±3405.18	9019.65±2935.63	9681.17±2631.75	9849.88±2924.27	10267.73±2780.45	9342.40±3110.20	9451.32±2984.44	9817.01±2499.69	9258.05±3117.10	8549.40±3828.47	0.903	0.089
上海南汇排水有限公司	8799.33±5152.68	12690.60±4093.97	12590.64±3795.75	12109.59±4229.75	12503.93±3747.15	11188.75±3951.40	11849.45±4011.91	11247.80±3539.19	11272.87±4022.86	11377.79±4258.79	11182.20±4163.46	11482.16±3855.31	10939.74±4129.10	10337.72±4233.00	0.003	0.386
上海南汇水利市政工程有限公司二分公司	7540.46±3788.86	12195.86±6404.73	11600.36±5841.21	11392.40±4616.40	11597.69±4751.56	9961.03±4182.60	11594.09±4534.98	10958.06±4166.53	11009.55±4329.89	10814.64±4003.92	11031.20±4468.70	10834.55±5192.68	10319.13±4376.26	8724.83±4457.54	0.054	0.600
上海南汇自来水有限公司	10127.95±4751.85	11805.21±3535.12	12395.17±3310.09	12313.43±4011.23	11559.62±4066.03	11143.81±4263.38	11011.67±4216.59	11070.61±3774.56	10721.52±4377.08	10881.98±4195.06	10696.90±4016.82	10773.81±4566.19	10528.82±4691.39	9448.37±4451.33	0.194	0.013
上海浦东水务（集团）有限公司	5781.76±2372.92	8454.56±3167.71	9130.38±3747.47	9414.05±3687.94	9833.08±3751.53	8976.17±3264.55	9404.70±3817.67	9382.02±3493.25	9259.58±3583.46	9792.35±3580.32	9552.33±3869.21	8847.01±3601.23	8801.70±3602.69	8425.07±3889.43	< 0.001	0.018
上海市三林中学	9154.83±4112.13	11678.37±3342.13	11914.34±2968.67	12297.14±2856.49	12184.65±3016.19	11414.77±2940.04	11531.84±2853.50	11936.39±2908.75	11683.83±3034.67	12030.77±2809.13	11878.03±2952.06	11859.95±2837.82	11971.82±3069.54	11506.76±3401.40	< 0.001	0.009
上海杨思医院	8064.58±2929.76	8710.90±3163.44	8789.80±3403.88	8964.70±3450.46	8917.86±3453.01	8496.10±3237.58	8717.26±3375.41	8775.47±3279.42	8631.79±3336.69	8524.74±3363.86	8766.99±3386.51	8611.62±3323.28	8579.92±3397.00	7810.40±3448.21	0.680	0.382
书院镇人民政府	10460.70±5271.63	13469.37±3016.58	14110.98±4431.75	13854.87±4204.74	14373.34±4456.43	14112.50±4400.16	13949.79±4350.04	14090.25±4111.78	13616.21±3168.26	13936.34±4430.21	14214.48±4576.55	13637.20±4299.25	14121.85±4443.91	13078.36±3309.74	0.186	0.161
书院镇社区事务受理服务中心	5113.82±2941.69	7408.52±3214.01	8193.16±4057.45	8507.26±3799.96	8878.53±3285.85	6531.54±3378.95	7134.15±3569.78	7269.17±3880.80	8436.93±3763.68	7227.82±3918.27	6691.43±3363.74	6645.99±4188.36	7222.07±3403.89	6393.39±3049.01	0.052	0.541
孙桥社区卫生服务中心	6049.86±2883.52	6244.89±3175.23	6521.52±2496.70	6722.50±3108.13	7911.15±3555.32	6667.17±3056.41	6890.25±3231.69	6698.42±3243.81	6954.55±3256.61	6665.13±2898.28	5882.89±2340.54	6711.70±2607.55	5815.99±2481.81	5502.17±2798.03	0.013	0.072
王港社区卫生服务中心	6920.09±3523.94	7392.78±3719.74	7674.10±3504.90	7285.88±3948.42	7361.32±3398.81	7558.70±3659.66	7067.93±3253.56	6991.09±3474.42	7213.46±3642.64	7679.54±3753.26	6935.68±3622.80	7110.04±3425.66	6945.34±3317.33	6475.39±3289.45	0.951	0.228
宣桥社区卫生服务中心	7230.16±4738.94	10058.75±4361.56	10115.47±4793.62	9327.46±4820.01	9603.80±4835.78	8767.91±4674.78	9472.83±4672.25	8594.54±4601.44	8951.39±4723.14	8904.28±4498.21	7974.49±5104.01	8560.58±4559.90	8199.70±4637.92	7240.22±4828.51	0.254	0.069
张江社区卫生服务中心	6347.29±2830.47	7320.14±3412.54	6948.47±3285.85	7570.01±2979.56	7339.06±3108.22	6754.23±3256.16	6843.46±3164.18	6789.07±3083.34	7353.90±2704.86	7173.62±2733.71	6758.75±2819.27	7129.00±2933.83	7320.14±2946.43	6297.88±2732.31	0.523	0.750
仲量联行花旗集团大厦物业管理中心	15025.04±6873.33	15597.98±6500.36	14967.14±6333.79	14419.06±5387.75	14593.27±5828.84	12844.22±5280.00	14365.37±6184.56	14191.75±6084.54	14985.29±5439.66	14121.37±4975.46	15200.33±6304.74	15200.97±6569.05	13877.51±6613.60	14419.03±5758.45	0.995	0.694
周家渡街道	7823.06±3681.53	8325.49±4533.52	8607.53±4157.03	8843.27±4084.04	9075.26±4281.03	8743.28±3486.06	8424.61±4744.27	8973.68±4117.17	9368.57±4375.07	9344.83±4362.31	8423.70±3763.57	9156.61±4465.20	8772.69±4431.04	9011.99±4121.14	0.905	0.174
祝桥社区卫生服务中心	6347.41±2832.69	9647.52±3701.82	10882.12±3960.43	10629.87±4244.37	10960.27±4066.48	9913.54±3938.30	10108.22±4209.32	10623.58±4219.29	9900.08±4219.98	9748.71±4121.82	9631.45±3894.72	9992.22±4271.09	9344.09±4148.80	9327.65±4282.77	< 0.001	0.184
